# Supplementary material for: Bioprospecting of Essential Oil-Bearing Plants: Rapid Screening of Volatile Organic Compounds Using Headspace Bubble-in-Drop Single-Drop Microextraction for Gas Chromatography Analysis
Source: Plants (Basel). 2022 Oct 17;11(20):2749. doi: 10.3390/plants11202749 (PMC9609334; doi:10.3390/plants11202749)
Supplement: Supplementary file 1 [file plants-11-02749-s001.zip]

Archive with 1 entries (1 files):
- plants-1947792-supplementary.pdf
